# Supplementary material for: Prevalence of Antimicrobial Resistance in Escherichia coli and Salmonella Species Isolates from Chickens in Live Bird Markets and Boot Swabs from Layer Farms in Timor-Leste
Source: Antibiotics (Basel). 2024 Jan 25;13(2):120. doi: 10.3390/antibiotics13020120 (PMC10885974; doi:10.3390/antibiotics13020120)
Supplement: Supplementary file 1 [file antibiotics-13-00120-s001.zip]

Archive with 1 entries (1 files):
- antibiotics-2833252-supplementary.pdf
